# Supplementary material for: Molecular basis of type VI secretion system effector loading
Source: Nat Microbiol. 2026 May 27;11(7):1982–94. doi: 10.1038/s41564-026-02363-x (PMC13323088; doi:10.1038/s41564-026-02363-x)
Supplement: Supplementary file 3 — Supplementary Tables 1–6. [file 41564_2026_2363_MOESM3_ESM.xlsx]

## Sheet: Sup Table 1
Supplementary Table 1. Cryo-EM data collection, refinement and validation statistics
	Hcp3-Tce1
	(EMDB-53274)
	(PDB 9QPE)
Data collection and processing
Magnification	130.000x
Voltage (kV)	300
Electron exposure (e–/Å2)	40
Defocus range (μm)	-1.0 to -2.7
Pixel size (Å)	0.921
Symmetry imposed	C1
Initial particle images (no.)	1039601
Final particle images (no.)	166948
Map resolution (Å)	3.8
FSC threshold	0.143
Refinement
Initial model used (PDB code)	AlphaFold
Model resolution (Å)	4.1
FSC threshold	0.5
Map sharpening B factor (Å2)	-191.4
Model composition
Non-hydrogen atoms	6071
Protein residues	799
Ligands	0
R.m.s. deviations
Bond lengths (Å)	0.29
Bond angles (°)	0.51
Validation
MolProbity score	2.07
Clashscore	12.26
Poor rotamers (%)	0
Ramachandran plot
Favored (%)	92
Allowed (%)	8
Disallowed (%)	0

## Sheet: Sup Table 2
Supplementary Table 2. Details of the interacting residues between Tce1 and each Hcp3 monomer within the hexameric ring and interacting residues between any two neighbouring Hcp3 monomers, calculated using PDBePISA.
Interacting residues between Hcp3-A and Tce1
Tce1	Hcp3-A
Hydrogen bonds					Distance (Å)
GLY127 [ N ]	SER29 [ OG ]				3.78
ARG126 [ NH1]	THR60 [ OG1]				3.32
Interfacing surface residues
ILE124	SER29
ARG125	TYR30
ARG126	SER31
GLY127	THR58
TYR272	THR60
ASN274
THR284
CYS285
SER286
GLY302
ASN303
GLN304
Interacting residues between Hcp3-B and Tce1
Tce1	Hcp3-B
Hydrogen bonds					Distance (Å)
SER286 [ O ]	SER29 [ OG ]				2.32
ILE297 [ O ]	ALA120 [ N ]				3.37
Interfacing surface residues
LYS 268	MET 28
CYS 285	SER29
SER 286	TYR30
LYS 287	SER31
ALA 288	THR58
VAL 290	THR60
LYS 296	PHE62
ILE 297	ASN 113
GLU 298	SER 115
VAL 299	VAL 116
LEU 300	SER 117
GLY 301	GLY 118
GLY 302	GLY 119
ASN 303	ALA 120
	GLY 121
	GLY 122
	LYS 123
Interacting residues between Hcp3-C and Tce1
Tce1	Hcp3-C
Hydrogen bonds					Distance (Å)
ARG 208[ NH2]	SER 115[ OG ]				3.23
GLU 246[ OE2]	SER 31[ OG ]				3.9
GLU 249[ OE1]	THR 60[ OG1]				3.78
GLU 249[ OE2]	ASN 113[ ND2]				3.04
Interfacing surface residues
ARG 208	ASP 2
ARG 209	MET 28
GLN 219	SER 29
LEU 226	TYR 30
LYS 231	SER 31
GLY 244	ASN 33
ASP 245	GLU 56
GLU 246	THR 58
GLU 249	THR 60
ALA 250	PHE 62
LEY 253	ASN 113
GLU 254	SER 115
ARG 256	VAL 116
ILE 257	GLY 118
ALA 258	ALA 120
ASN 260	GLY 121
LYS 268	GLY 122
THR 294	LYS 123
ASP 295	VAL 125
LYS 296	GLU 126
ILE 297	THR 127
GLU 298	SER 129
VAL 299
Interacting residues between Hcp3-D and Tce1
Tce1	Hcp3-D
Hydrogen bonds					Distance (Å)
ARG 208[ NH2]	ASN 33[ OD1]				3.10
ARG 209[ NE ]	GLU 56[ OE2]				3.03
ARG 209[ NH1]	SER 31[ OG ]				3.07
GLN 219[ NE2]	SER 31[ OG ]				3.43
Salt Bridges					Distance (Å)
ARG 209[ NE ]	GLU 56[ OE2]				3.03
ARG 209[ NH2]	GLU 56[ OE2]				4.00
Interfacing surface residues
TYR 158	MET1
ALA159	MET28
VAL162	SER29
ARG163	TYR30
GLY166	SER31
ARG208	HIS32
ARG209	ASN33
VAL1210	GLU56
LYS213	THR58
GLU217	LEU59
GLN219	THR60
ALA220	PHE62
ALA223	ASN113
THR224	SER117
LEU226	GLY118
GLU227	GLY119
LEU228	ALA120
GLU254	GLY121
ILE257	GLY122
ALA258	LYS124
ASN260	VAL125
	THR127
Interacting residues between Hcp3-E and Tce1
Tce1	Hcp3-E
Hydrogen bonds					Distance (Å)
GLN 214[ NE2]	GLU 56[ OE2]				3.37
Interfacing surface residues
ASP 155	MET 28
THR 156	SER29
ASN 157	TYR30
TYR 158	SER31
ALA 159	ASN33
GLN 160	GLU56
ASN 196	THR58
ALA 203	THR60
GLN 214	LYS61
	PHE62
	SER115
	SER117
	VAL125
	THR127
Interacting residues between Hcp3-F and Tce1
Tce1	Hcp3-F
Hydrogen bonds					Distance (Å)
N/A	N/A				N/A
Interfacing surface residues
ILE 124	SER29
ARG125	SER31
LYS153	ASN33
ASP155	SER117
ASN196	GLY118
	GLY119
	GLY122
	LYS123
	VAL125
	THR127
Interacting residues between any two Hcp3 monomer neighbours
Neighbour +1	Neighbour -1
Hydrogen bonds					Distance (Å)
THR69[ OG1]	SER154[ OG ]				3.26
VAL114[ N ]	VAL34[ O ]				3.02
SER115[ OG ]	HIS32[ O ]				2.38
VAL116[ N ]	HIS32[ O ]				2.86
GLY118[ N ]	TYR30[ O ]				3.27
GLY121[ N ]	MET1[ O ]				3.23
GLY118[ O ]	SER29[ OG ]				2.34
GLY118[ O ]	TYR30[ N ]				3.41
VAL116[ O ]	HIS32[ N ]				2.63
VAL114[ O ]	VAL34[ N ]				3.08
SER112[ O ]	MET36[ N ]				3.25
Interfacing surface residues
ASP15	MET1
ILE63	ASP2
ASP64	ALA3
THR65	ILE4
THR67	MET28
PRO68	SER29
THR69	TYR30
ASN71	SER31
GLU72	HIS32
TYR73	ASN33
CYS74	VAL34
CYS75	ALA35
VAL 110	MET36
LEU 111	ILE87
SER 112	ARG89
ASN 113	PHE101
VAL 114	ILE102
SER 115	TYR104
VAL 116	ILE135
SER 117	TRP137
GLY 118	GLU138
GLY 119	LEY139
ALA 120	ALA141
GLY 121	ALA152
GLY 122	ALA153
LYS 123	SER154
PRO 124	THR155
GLU126

## Sheet: Sup Table 3
Supplementary Table 3. A table listing all key interacting and interfacing (underlined) residues between Tce1 and each Hcp3 monomer. All key interacting residues with Tce1 are depicted in Fig. 4a
	Hcp3 Key Residues	Tce1 Key Residues
Hcp3-A	S29, T60	R126
Hcp3-B	S29, A120, G121, K123	S286, I297
Hcp3-C	S31, T60, F62, N113, S115, G121, K123	R208, E246, E249
Hcp3-D	S31, N33, E56, G121, K123	R208, R209, Q219
Hcp3-E	E56	Q214
Hcp3-F	No interacting residues	No interacting residues

## Sheet: Sup Table 4
Supplementary Table 4. Interacting residues between Hcp3 and Tce1 predicted by PDBePISA using the AF3 model of the Hcp3-Tce2 complex. Residues that are conserved in Hcp3-Tce1 and Hcp3-Tce2 interactions are labelled with an asterisk (*)
	PDBePisa predicted Hcp3 residues	PDBePisa predicted Tce2 residues
Hcp3-A	S29*, H53, T60*, S112, N113*, S115*, K123, V125, T127	N15, E16, S19, S26, K30, A157
Hcp3-B	S29*, T60*, S115, S117, T127	N116, G118, S149, K154
Hcp3-C	E56*, S117	N147, R179
Hcp3-D	S31*, S117, T127	N106, R133, P139
Hcp3-E	T60*	K49
Hcp3-F	M37, S117	K30, K49

## Sheet: Sup Table 5
Supplementary Table 5: Strains and plasmids
Strain or plasmid	Genotype	Description	Reference
E.coli Top10	Strain used for cloning. F- mcrA Δ(mrr-hsdRMS-mcrBC) φ80 lacZΔM15Δ lacX74 recA1 araΔ139Δ(ara-leu)7697 galU galK rpsL (StrR) endA1 nupG	Cloning strain	Invitrogen
E.coli BL21 (lDE3)	Strain used for protein expression. F– ompT gal dcm lon hsdSB(rB–mB–) λ(DE3 [lacI lacUV5-		Laboratory Collection
	T7p07 ind1 sam7 nin5]) [malB+]K-12(λS).
E. coli XL-1 Blue	recA1 endA1 gyrA96 thi-1	Cloning strain	Novagen
	hsdR17 supE44 relA1 lac [F’
	proAB lacIq Z∆M15 Tn10
	(TetR)]
E. coli BL21 (DE3) pLysS
CC118λpir	Δ(ara-leu) araD ΔlacX74 galE galK-phoA20 thi-1 rpsE rpoB argE (ApR) recA1 Rfr λpir.	Strain used for pKNG101 cloning and replication.	Herrero et al. 1990
DH5a	Strain used for cloning. F– endA1 glnV44 thi-. 1 recA1 relA1 gyrA96 deoR nupG purB20 φ80dlacZΔM15 Δ(lacZYA-argF)U169, hsdR17(rK-mK+), λ-.	Cloning strain	Hanahan 1985
PAO1 rsmA tssB3::sfgfp		PAO1 rsmA strain that expresses TssB3 C-terminally fused to sfGFP	Bernal et al. 2021
PAO1 rsmA tssB3::sfgfp tce1		PAO1 rsmA tssB3::sfgfp carrying a deletion of PA0256 (tce1)	This study
PAO1 rsmA tssB3::sfgfp tce2		PAO1 rsmA tssB3::sfgfp carrying a deletion of PA2372 (tce2)	This study
PAO1 rsmA tssB3::sfgfp tce1 tce2		PAO1 rsmA tssB3::sfgfp carrying a deletion of PA0256 (tce1) and PA2372 (tce2)	This study
PAO1 rsmA tssB3::sfgfp hcp3		PAO1 rsmA tssB3::sfgfp carrying a deletion of PA2367(hcp3)	This study
PAO1 rsmA tssB3::sfgfp vgrG3		PAO1 rsmA tssB3::sfgfp carrying a deletion of PA02373 (vgrG3)	This study
S. cerevisae BY4742	MATα his3Δ1 leu2Δ0 lys2Δ0 ura3Δ0	Auxotrophic yeast strain for plasmid expression	Gift from Joseph Mougous
pET22b: HA-Tce1		Expression strain for Tce1 with N-terminal HA-tag, pelB leader seq and his-tag removed from plasmid, ApR	Laboratory Collection
pACYC: hcp3-his		Expression strain for hcp3 with C-terminal his-tag in pACYC-duet MCS1, CmR	Laboratory Collection
pACYC: hcp3*G121W-his		Expression strain for hcp3*G121W with C-terminal his-tag in pACYC-duet MCS1, CmR	This study
pACYC: hcp3*G121W,K123W-his		Expression strain for hcp3*G121W,K123W with C-terminal his-tag in pACYC-duet MCS1, CmR	This study
pET29b		Expression vector with lacI, T7 promoter, C-terminal His6 tag, KanR	Novagen
pSCrhaB2-CV		Expression vector with PrhaB,	PMID: 15925406
		C-terminal VSV-G tag, TmpR
pRB1438		Yeast expression vector carrying the bi-directional Gal1,10 promoter element	Gift from Sarah Coulthurst
		(URA3, CEN, AmpR)
pRB1438_LEU2		Yeast expression vector carrying the bi-directional Gal1,10 promoter element	This study
		(LEU2, CEN, AmpR)
pCM190		Yeast expression vector carrying the DOX repressible promoter element	PMID: 21075872
		(URA3, 2µ, AmpR)
pET29b::PA2367_His		IPTG inducible expression of PA2367 (hcp3)	This study
pSCrhaB2-CV::Tce1_FLAG		Rhamnose inducible E. coli expression of Tce1	This study
pSCrhaB2-CV::Tse6_VSV-G		Rhamnose inducible E. coli expression of PA14_01140	PMID: 31695193
pSCrhaB2-CV::Tce2_VSV-G		Rhamnose inducible E. coli expression of Tce2	This study
pRB1438::Tce1_His6		Galactose inducible expression of Tce1	This study
pRB1438::Tce1_His6_Hcp3		Divergent expression of Tce1 and PA2367 (hcp3) under control of the bi-directional Gal1,10 promoter	This study
pRB1438::Tce1CTD_His6		Galactose inducible expression of Tce1 residues 108-310	This study
pRB1438::Tce1CTD_His6_Hcp3		Divergent expression of Tce1 residues 108-310 and PA2367 (hcp3) under control of the bi-directional Gal1,10 promoter	This study
pRB1438::Tce2_His6		Galactose inducible expression of Tce2	This study
pCM190::Tce2_His6		DOX repressible expression of Tce2	This study
pRB1438_LEU::Tce1,Hcp3		Divergent expression of Tce1 residues and PA2367 (hcp3) under control of the bi-directional Gal1,10 promoter	This study
pRB1438::Tce2_C115S_His6		Galactose inducible expression of Tce2	This study
pRK600		Cmr; ColE1 oriV RP4 oriT; helper plasmid in triparental matings	Kessler et al. 1992
pK18GT		Gmr; Broad-host-range gene replacement vector, sacB+	An et al. 2010
pKNG101		Strr; Gene replacement suicide vector, R6K ori, sacB+	Kaniga et al. 1991
pK18-tce1		Gmr; PCR fragment containing the regions upstream and downstream tce1 cloned in pK18GT; when inserted into the chromosome and the plasmid cured, the strain is a tce1 mutant	This study
pKNG101-tce2		Strr; PCR fragment containing the regions upstream and downstream tce2 cloned in pKNG101; when inserted into the chromosome and the plasmid cured, the strain is a tce2 mutant	Laboratory collection
pK18-hcp3		Gmr; PCR fragment containing the regions upstream and downstream hcp3 cloned in pK18GT; when inserted into the chromosome and the plasmid cured, the strain is a hcp3 mutant	This study
pKNG101-vgrG3		Strr; PCR fragment containing the regions upstream and downstream vgrG3 cloned in pKNG101; when inserted into the chromosome and the plasmid cured, the strain is a vgrG3 mutant	Laboratory collection

## Sheet: Sup Table 6
Supplementary Table 6: Oligonucleotide primersa,b,c,d
Primer name	Purpose	Sequence
G121W_Fw	Clone Hcp3 with G121W point mutation and C-terminal His into pACYCDuet-1	CGGCGCCTGGGGCAAGCCGGTGGAGACC
G121W_Rev		TTGCCCCAGGCGCCGCCGCTGACGCTGACG
G121W_K123W_Fw	Clone Hcp3 with G121W, K123W point mutations and C-terminal His into pACYCDuet-1	CGCCTGGGGCTGGCCGGTGGAGACCCTGTCG
G121W_K123W_Rev		GGCCAGCCCCAGGCGCCGCCGCTGACGCTGACG
pSCrhaB2_Tce1_F	Clone Tce1 with C-terminal FLAG in pSCrhaB2	TGTTAAGCTACATATGCGCTCATGGCATGGCG
pSCrhaB2_Tce1_R		AAGCTAGGATCCCTACTTGTCATCGTCGTCCTTGTAGTCGATATCGAATACCGGTACCTG
pSCrhaB2_Tce2_F	Clone Tce2 with C-terminal VSV-G in pSCrhaB2	TGTTAAGCTACATATGAACTATTTATTCGTGCCATTCACAAGC
pSCrhaB2_Tce2_R		TGTTAAGCTATCTAGAGGAAGCAAGACAGAGAGTACCT
pET29b_Hcp3_F	Clone PA2367 (Hcp3) with C-terminal His6 in pET29b	TGTTAAGCTACATATGGATGCGATCATTCTCG
pET29b_Hcp3_R		TGTTAAGCTACTCGAGCTTGACCAACTGGTTGGC
pRB1438_Tce1_F	Clone Tce1 with C-terminal His6 in pRB1438	TGTTAAGCTAGGATCCATGCGCTCATGGCATGGCG
pRB1438_Tce1_R		AAGCTAGAGCTCCTAGTGATGGTGATGGTGATGGTCGATATCGAATACCGGTACCTG
pRB1438_Tce1_CTD_F	Clone Tce1 108-310 (CTD) with C-terminal His6 in pRB1438	TGTTAAGCTAGGATCCATGGTCAGGAAAGGGGCGGTC
pRB1438_Tce1_CTD_R		AAGCTAGAGCTCCTAGTGATGGTGATGGTGATGGTCGATATCGAATACCGGTACCTG
pRB1438_Tce2_F	Clone Tce2 with C-terminal His6 in pRB1438	TGTTAAGCTATCTAGAATGAACTATTTATTCGTGCCATTCAC
pRB1438_Tce2_R		TGTTAAGCTAGAGCTCCTAGTGATGGTGATGGTGATGAGGTACTCTCTGTCTTGCTTCC
pRB1438_Tce2_C115S_F	Overlapping mutagenesis to make C115S variant of Tce2 with SOE PCR	GCTCTACGTAagcAACTCAGGGG
pRB1438_Tce2_ C115S_R		CCCCTGAGTTgctTACGTAGAGC
pRB1438_Hcp3_F	Clone PA2367 (Hcp3) into pRB1438/pRB1438_LEU/pRB1438::Tce1 using Gibson assembly	AGAATTTTTGAAAATTCAAGGAATTCATGGATGCGATCATTCTCGATTTCG
pRB1438_Hcp3_R		CCCCCCTCGACGGTATCGATAAGCTTTCACTTGACCAACTGGTTGGCG
pRB1438_LEU_F	Construct pRB1438 with LEU2 selectable marker	GTTTAGTATACATGCATTTACTTATAATACAGTTTTAACTGTGGGAATACTCAGGTATCGTAAGATG
pRB1438_LEU_R		ACAGAACAAAAACCTGCAGGAAACGAAGATAAATCatgtctgcccctaagaagatcgtc
pRB1438_Backbone_F	Construct pRB1438 with LEU2 selectable marker	GCATCTTACGATACCTGAGTATTCCCACAGTTAAGGTGGTATGGTGCACTCTC
pRB1438_Backbone_R		CTGTCGCCGAAGAAGTTAAGAAAATCCTTGCTTAAAAAACTGTATTATAAGTAAATGCATGTATACTAAACTCACAAATTAG
PA0256P1	To amplify genomic region upstream of PA0256	AGCTCGGTACCCGGGccttacgcaaacggcagcgtcgcc
PA0256P2		gtgcggggcggggcctcagatatctgagcgcatcctgttgctcctgtg
PA0256P3		cacaggagcaacaggatgcgctcagatatctgaggccccgccccgcac
PA0256P4		CGACGGCCAGTGCCA gacctcggtgtgcacgtccaccagg
PA0256FlankF	To detect deletion of PA0256	cagccagtagcggcccgctgtacc
PA0256FlankR		ggcaggctgtcgcggatgttgtgg
PA2372FlankF	To detect deletion of PA2372	tacgtcggctacggcagcgg
PA2372FlankR		gtacagcgaggtgcccgggg
Hcp3P1-pk	To amplify genomic region upstream of PA2367	AGCTCGGTACCCGGGcggccagaccaccaacaaggccag
	To detect deletion of PA2367
Hcp3P2-pk		gtcggcgcccggtcacttgaccgcatccatcgcatctgactcctggagag
Hcp3P3-pk		ctctccaggagtcagatgcgatggatgcggtcaagtgaccgggcgccgac
Hcp3P4-pk		CGACGGCCAGTGCCAccggcgtgccgtagccaggtcag
Hcp3FlankF		gctccggcgacctgtcgctg
Hcp3FlankR		cgtcgtcgaggcgccgttgc
VgrG3 FlankF	To detect deletion of PA2373	cctgcgaacgggctcatacc
VgrG3 FlankR		gcccgcgctggacgccaatg
aRestriction enzyme sites are underlined
bTag encoding sequences are bolded
cMutations are shown in lower case
dGibson overlaps are indicated with italics

## Sheet: References
1	Herrero M, de Lorenzo V, Timmis KN. 1990. Transposon vectors containing non-antibiotic resistance selection markers for cloning and stable chromosomal insertion of foreign genes in gram-negative bacteria. J Bacteriol 172:6557-67.
2	D. Hanahan, in DNA cloning: a Practical Approach, D. M. Glover, Ed. (IRL Press, McLean, Virginia, 1985), vol. 1, pp. 109.
3	Bernal P, Furniss RCD, Fecht S, Leung RCY, Spiga L, Mavridou DAI, Filloux A. 2021. A novel stabilization mechanism for the type VI secretion system sheath. Proc Natl Acad Sci U S A. Feb 16;118(7):e2008500118.
4	Kessler B, de Lorenzo V, Timmis K. N. 1992. A general system to integrate lacZ fusions into the chromosomes of gram-negative eubacteria: regulation of the Pm promoter of the TOL plasmid studied with all controlling elements in monocopy. Mol. Gen. Genet. 233 (1-2), 293–301.
5	An S, Wu J, Zhang LH. 2010. Modulation of Pseudomonas aeruginosa biofilm dispersal by a cyclic-Di-GMP phosphodiesterase with a putative hypoxia-sensing domain. Appl Environ Microbiol. Dec;76(24):8160-73.
6	K. Kaniga, I. Delor, G. R. Cornelis. 1991. A wide-host-range suicide vector for improving reverse genetics in Gram-negative bacteria: inactivation of the blaA gene of Yersinia enterocolitica. Gene 109, 137-141.
